# Supplementary material for: Negative Pressure Disinfection and Obturation of a Mandibular Premolar With Type IIIb Dens Invaginatus: Case Report and Treatment Considerations
Source: Case Rep Dent. 2025 Dec 11;2025:9390436. doi: 10.1155/crid/9390436 (PMC12721739; doi:10.1155/crid/9390436)
Supplement: Supplementary file 2 — Supporting Information 2 Video S2: Positioning of the injection and evacuation needles for negative pressure disinfection and bioceramic obturation. [file CRID-2025-9390436-s002.zip]

Archive with 1 entries (1 files):
- 9390436.f2.m4v
